# Supplementary material for: The complete genome sequence of “Candidatus Liberibacter asiaticus” strain 9PA and the characterization of field strains in the Brazilian citriculture
Source: mSphere. 2024 Nov 11;9(12):e00376-24. doi: 10.1128/msphere.00376-24 (PMC11656737; doi:10.1128/msphere.00376-24)
Supplement: Table S3 — Features of annotated ORFs in P-9PA-1 and P-9PA-3 sequences from “Candidatus Liberibacter asiaticus” 9PA from Brazil. [file msphere.00376-24-s0003.xlsx]

## Sheet: P-9PA-1
Supplementary Table 3. Features of annotated open reading frames (ORFs) in P-9PA-1 and P-9PA-3 sequences from Candidatus Liberibacter asiaticus 9PA from Brazil.
No.	Gene locus tag	Nucleotide (bp)	Annotation	Blast hit lenght (bp) (% identity)
				SC1	SC2	P-JXGC-3	P-PA19-1	P-PA19-2
1	P9PA1_gp01	474	hypothetical protein	473 (99%)	466 (84%)	N/A	472 (84%)	466 (82%)	EARLY GENES
2	P9PA1_gp02	273	hypothetical protein	273 (99%)	273 (99%)	N/A	N/A	273 (99%)
3	P9PA1_gp03	1506	putative autotransporter	1221 (96%)	N/A	N/A	N/A	N/A
4	P9PA1_gp04	402	putative autotransporter	276 (99%)	165 (96%)	N/A	276 (97%)	162 (98%)
5	P9PA1_gp05	2595	hypothetical protein	2597 (98%)	N/A	N/A	2598 (93%)	N/A
6	P9PA1_gp06	1437	putative endolysin	1437 (98%)	N/A	N/A	1241 (86%)	N/A
7	P9PA1_gp07	2124	lysin	2126 (93%)	N/A	N/A	N/A	N/A
8	P9PA1_gp08	516	hypothetical protein	516 (99%)	N/A	N/A	N/A	N/A
9	P9PA1_gp09	4044	cell envelope integrity protein TolA	4044 (99%)	N/A	N/A	N/A	N/A
10	P9PA1_gp10	1737	putative phage major tail subunit protein; PHA0662	1737 (99%)	N/A	N/A	N/A	N/A
11	P9PA1_gp11	528	tail protein	528 (99%)	N/A	N/A	370 (72%)	N/A
12	P9PA1_gp12	960	capsid protein	N/A	N/A	N/A	869 (90%)	N/A
13	P9PA1_gp13	702	protease	677 (99%)	107 (93%)	N/A	702 (99%)	107 (93%)
14	P9PA1_gp14	330	putative phage-related glutathione peroxidase	330 (100%	N/A	N/A	N/A	330 (97%)
15	P9PA1_gp15	1671	head-to-tail connector protein	1671 (100%)	N/A	N/A	1674 (93%)	N/A
16	P9PA1_gp16	231	possible holin	231 (100%)	N/A	N/A	231 (97%)	N/A
17	P9PA1_gp17	426	hypothetical protein	N/A	N/A	N/A	64 (97%)	N/A
18	P9PA1_gp18	1536	terminase large subunit	1530 (99%)	1050 (95%)	1244 (100%)	1537 (97%)	N/A	LATE GENES
19	P9PA1_gp19	117	hypothetical protein	117 (100)	117 (100)	117 (100%)	117 (100%)	117 (100)
20	P9PA1_gp20	417	terminase small subunit	156 (97%)	186 (97%)	515 (84%)	186 (97%)	186 (97%)
21	P9PA1_gp21	621	putative phage-related repressor protein C2	282 (85%)	576 (98%)	433 (84%)	528 (80%)	528 (91%)
22	P9PA1_gp22	603	hypothetical protein	603 (99%)	215 (89%)	N/A	178 (89%)	178 (89%)
23	P9PA1_gp23	393	hypothetical protein	393 (100%)	393 (100%)	393 (100%)	402 (96%)	393 (99%)
24	P9PA1_gp24	207	putative phage-related UDP-glucuronosyltransferase	207 (100%)	207 (100%)	207 (100%)	216 (85%)	207 (96%)
25	P9PA1_gp25	213	putative phage-related transferase	213 (100%)	213 (100%)	213 (100%)	N/A	71 (92%)
26	P9PA1_gp26	405	hypothetical protein	405 (100%)	405 (100%)	301 (92%)	N/A	N/A
27	P9PA1_gp27	186	Bro-N family phage antirepressor	186 (100%)	186 (100%)	186 (100%)	N/A	N/A
28	P9PA1_gp28	279	DUF1640 domain-containing protein	180 (98%)	180 (98%)	279 (100%)	291 (92%)	N/A
29	P9PA1_gp29	2370	DNA primase	2378 (98%)	1070 (94%)	2371 (99%)	N/A	N/A
30	P9PA1_gp30	390	hypothetical protein	390 (98%)	392 (97%)	390 (100%)	391 (96%)	N/A
31	P9PA1_gp31	207	hypothetical protein	207 (100%)	207 (100%)	207 (100%)	207 (99%)	N/A
32	P9PA1_gp32	372	hypothetical protein	372 (99%)	372 (99%)	372 (100%)	N/A	N/A
33	P9PA1_gp33	324	hypothetical protein	324 (100%)	N/A	N/A	N/A	N/A
34	P9PA1_gp34	1167	exonuclease	1160 (99%)	1160 (99%)	1167 (99%)	1165 (92%)	N/A
35	P9PA1_gp35	792	antirepressor protein	794 (93%)	794 (93%)	792 (100%)	779 (90)	778 (90%)
36	P9PA1_gp36	651	putative phage-related helix-destabilizing protein	651 (99%)	651 (99%)	651 (100%)	651 (98%)	651 (98%)
37	P9PA1_gp37	2028	DNA polymerase I	2028 (99%)	2028 (99%)	2028 (100%)	2028 (99%)	2028 (99%)
38	P9PA1_gp38	312	endonuclease	312 (99%)	N/A	312 (100%)	312 (99%)	312 (99%)
39	P9PA1_gp39	1386	DNA helicase	1388 (97%)	1388 (97%)	1386 (100%)	1389 (95%)	1388 (94%)
40	P9PA1_gp40	360	DNA ligase	360 (100%)	360 (100%)	360 (100%)	360 (99%)	360 (99%)
41	P9PA1_gp41	594	guanylate kinase	86 (100%)	562 (100%)	562 (99%)	86 (100%)	562 (98%)
42	P9PA1_gp42	372	hypothetical protein	372 (99%)	N/A	N/A	N/A	N/A

## Sheet: P-9PA-3
No.	Gene locus tag	Nucleotide (bp)	Annotation	Blast hit lenght (bp) (% identity)
				P-JXGC-3	SC1	SC2	P-PA19-1	P-PA19-2
1	P9PA3_gp01	1080	signal recognition particle receptor protein	1080 (100%)	N/A	80 (99%)	N/A	338 (97%)	EARLY GENES
2	P9PA3_gp02	177	hypothetical protein	178 (99%)	N/A	167 (93%)	114 (92%)	71 (99%)
3	P9PA3_gp03	246	hypothetical protein	246 (100%)	N/A	N/A	N/A	N/A
4	P9PA3_gp04	219	hypothetical protein	219 (100%)	N/A	N/A	N/A	N/A
5	P9PA3_gp05	243	DNA helicase related protein	243 (100%)	N/A	N/A	N/A	N/A
6	P9PA3_gp06	228	DNA helicase related protein	228 (100%)	N/A	N/A	N/A	N/A
7	P9PA3_gp07	3051	type I restriction-modification system, restriction subunit R	3051 (100%)	N/A	N/A	N/A	N/A
8	P9PA3_gp08	1221	type I restriction-modification system, specificity subunit S	1221 (100%)	N/A	N/A	N/A	N/A
9	P9PA3_gp09	1413	type I restriction-modification system, DNA-methyltransferase subunit M	1413 (100%)	N/A	N/A	N/A	N/A
10	P9PA3_gp10	1248	type I restriction-modification system, DNA-methyltransferase subunit M	1491 (100%)	N/A	N/A	N/A	N/A
11	P9PA3_gp11	258	type I restriction-modification system, DNA-methyltransferase subunit M	262 (98%)	N/A	N/A	N/A	N/A
12	P9PA3_gp12	1299	terminase large subunit	1299 (100%)	1244 (99%)	1050 (95%)	1244 (99%)	1050 (95%)	LATE GENES
13	P9PA3_gp13	159	hypothetical protein	159 (100%)	159 (100%)	159 (100%)	162 (89%)	162 (89%)
14	P9PA3_gp14	510	hypothetical protein	510 (100%)	186 (97%)	186 (97%)	186 (97%)	186 (97%)
15	P9PA3_gp15	600	repressor protein	537 (89%)	282 (85%)	602 (97%)	541 (82%)	600 (95%)
16	P9PA3_gp16	603	hypothetical protein	N/A	603 (99%)	215 (89%)	178 (89%)	178 (89%)
17	P9PA3_gp17	393	hypothetical protein	393 (100%)	393 (100%)	393 (100%)	402 (96%)	393 (99%)
18	P9PA3_gp18	207	hypothetical protein	207 (100%)	207 (100%)	207 (100%)	216 (85%)	207 (96%)
19	P9PA3_gp19	249	hypothetical protein	249 (100%)	249 (100%)	249 (100%)	N/A	107 (93%)
20	P9PA3_gp20	333	hypothetical protein	333 (100%)	301 (92%)	301 (92%)	N/A	N/A
21	P9PA3_gp21	186	hypothetical protein	186 (100%)	186 (100%)	186 (100%)	N/A	N/A
22	P9PA3_gp22	279	hypothetical protein	279 (100%)	180 (98%)	180 (98%)	291 (92%)	N/A
23	P9PA3_gp23	2370	DNA primase/helicase	2370 (100%)	2379 (97%)	1071 (93%)	1591 (87%)	N/A
24	P9PA3_gp24	390	hypothetical protein	390 (100%)	390 (98%)	392 (97%)	391 (96%)	N/A
25	P9PA3_gp25	207	hypothetical protein	207 (100%)	207 (100%)	207 (100%)	207 (99%)	N/A
26	P9PA3_gp26	372	hypothetical protein	372 (100%)	372 (99%)	372 (99%)	N/A	N/A
27	P9PA3_gp27	324	hypothetical protein	324 (100%)	N/A	N/A	N/A	N/A
28	P9PA3_gp28	1167	exonuclease	1167 (100%)	1160 (99%)	1160 (99%)	1165 (92%)	N/A
29	P9PA3_gp29	792	antirepressor protein	792 (100%)	794 (93%)	794 (93%)	779 (90%)	778 (90%)
30	P9PA3_gp30	651	Gp2.5-like ssDNA binding protein and ssDNA annealing protein	651 (100%)	651 (99%)	651 (99%)	651 (99%)	651 (99%)
31	P9PA3_gp31	2028	DNA polymerase I	2028 (100%)	2028 (99%)	2028 (99%)	2028 (99%)	2028 (99%)
32	P9PA3_gp32	312	hypothetical protein	312 (100%)	312 (99%)	N/A	312 (99%)	312 (99%)
33	P9PA3_gp33	1386	hypothetical protein	1386 (100%)	1388 (97%)	1388 (97%)	1389 (95%)	1388 (94%)
34	P9PA3_gp34	360	hypothetical protein	360 (100%)	360 (100%)	360 (100%)	360 (99%)	360 (99%)
35	P9PA3_gp35	609	guanylate kinase	609 (99%)	86 (100%)	609 (100%)	86 (100%)	609 (98%)
36	P9PA3_gp36	387	hypothetical protein	387 (100%)	290 (99%)	293 (100%)	246 (99%)	290 (99%)
